# Supplementary material for: Cation-Chloride Cotransporters, Na/K Pump, and Channels in Cell Water and Ion Regulation: In silico and Experimental Studies of the U937 Cells Under Stopping the Pump and During Regulatory Volume Decrease
Source: Front Cell Dev Biol. 2021 Nov 16;9:736488. doi: 10.3389/fcell.2021.736488 (PMC8635019; doi:10.3389/fcell.2021.736488)
Supplement: Supplementary file 2 [file Data_Sheet_2.doc]

        na0      k0   cl0   B0    kv   na     k     cl    beta  gamma  
        140.0    5.8  116.0  48.2 1.0  38.0  147.0  45.0  0.039 1.50
            pna      pk   pcl         inc      ikc        inkcc        hp    kb
          0.00170 0.01150 0.01100  0.000070  0.0000800  0.0000000080  240 0.000000 
